# Supplementary material for: Serum Erythritol and Risk of Overall and Cause-Specific Mortality in a Cohort of Men
Source: Nutrients. 2024 Sep 14;16(18):3099. doi: 10.3390/nu16183099 (PMC11434845; doi:10.3390/nu16183099)
Supplement: Supplementary file 1 [file nutrients-16-03099-s001.zip]

Archive with 1 entries (1 files):
- nutrients-3169390-supplementary.pdf
